# Supplementary material for: Multispectral and Molecular Docking Studies Reveal Potential Effectiveness of Antidepressant Fluoxetine by Forming π-Acceptor Complexes
Source: Molecules. 2022 Sep 10;27(18):5883. doi: 10.3390/molecules27185883 (PMC9505585; doi:10.3390/molecules27185883)
Supplement: Supplementary file 1 [file molecules-27-05883-s001.zip]

Archive with 1 entries (1 files):
- molecules-1875183-supplementary.pdf
